# Supplementary material for: Chicken Skin Decontamination of Thermotolerant Campylobacter spp. and Hygiene Indicator Escherichia coli Assessed by Viability Real-Time PCR
Source: Pathogens. 2022 Jun 18;11(6):706. doi: 10.3390/pathogens11060706 (PMC9230925; doi:10.3390/pathogens11060706)
Supplement: Supplementary file 1 [file pathogens-11-00706-s001.zip]

Archive with 1 entries (1 files):
- pathogens-1721940-supplementary.pdf
